# Supplementary material for: Collateral hypersensitivity between ZY19489 and piperaquine neutralizes PfCRT-mediated drug efflux and Plasmodium falciparum resistance
Source: Nat Commun. 2026 Apr 1;17:5441. doi: 10.1038/s41467-026-70914-1 (PMC13280021; doi:10.1038/s41467-026-70914-1)
Supplement: Supplementary file 4 — Source data [file 41467_2026_70914_MOESM4_ESM.xlsx]

## Sheet: Fig 1B
Fig. 1B : Drug susceptibility profiles are presented as individual IC50 values of a ZY19489-selected bulk culture from Flask2 and individual clones (C8, E3, F7 and G2) compared to their Dd2-Polδ parent.
ZY19489 IC50 (nM)
Dd2-Polδ	Flask2 Bulk	Flask 2 clones
		C8	E3	F7	G2
8.34	85.07
10.35	120.4	91.54	89.22	95.32	89.44
7.98	99.74	135.7	118.02	113.77	112.42
10.92	96.44	113.94	104.54	117.86	106.67
7.26	114.3	110.85	116.2	109.45	110.3
8.55		101.04	111.23	97.8	105.27

## Sheet: Fig 1C
Fig. 1C : Individual IC50 values of pfcrt- and pfapc10-modified lines compared to their isogenic parents. Dd2Dd2crt+N246H and Dd2Dd2crt+apc10 D233N clones were compared to Dd2Dd2crt while Dd2GB4crt+N246H and Dd2FCBcrt+N246H were compared to Dd2GB4crt and Dd2FCBcrt, respectively.
ZY19489 IC50 (nM)
Dd2Dd2crt	Dd2Dd2crt+ N246H clones		Dd2Dd2crt+ apc10D233N clones		Dd2GB4crt	Dd2GB4crt+ N246H	Dd2FCBcrt	Dd2FCBcrt+ N246H
	A7	B9	C3	G7
8.2	86.08	90.5	6.715	8.15	7.8	58.96	14.94	64.62
7.918	82.02	112	6.406	5.463	6.56	53.55	16.54	104.59
8.276	91.8	77.8	7.74	10.174	11.41	62.5	21.21	96.03
9.2	106.24	81.24	7.24	11.24	9.48	60.53	21.33	95.91
10.11	98.23	84.67	10.56	8.9	8.4	87
7.4	80.78	88.56			8	91.11

## Sheet: Fig 1D
Fig. 1D : Individual IC50 values for ZY19489, mefloquine and lumefantrine against FCB and the isogenic FCB-KDmdr1
ZY19489 IC50 (nM)			Mefloquine IC50 (nM)			Lumefantrine IC50 (nM)
FCB	FCB-KDmdr1		FCB	FCB-KDmdr1		FCB	FCB-KDmdr1
8.7	6.51		10.46	5.6		1.8	0.92
9.5	9.35		8.64	4.64		2.1	0.67
7.8	10.7		8.74	4.81		1.4	1.1
6.9	7.24		9.724	6.2		2.6	1.42
10.4			12.4	4.01		1.74	1

## Sheet: Fig 1E
Fig. 1E: ZY19489 IC50 and SEM values against NF54, RF7, Cam3.II and the 34 unique NF54×RF7 recombinant progeny
	ZY19489 IC50
Parental and recombinant lines	IC50	SEM	N
NF54	5.83158	0.225388	14
RF7	27.3196	0.654956	14
Cam3.II	14.8717	3.32863	2
HapJ	7.48968	0.312541	4
HapC	7.78731	0.452627	4
HapG	8.59636	0.266986	4
HapD	9.11346	0.565148	4
HapB	9.21982	0.391331	4
HapE	9.8708	0.402497	4
HapL	11.7907	0.561676	4
HapM	12.3862	0.374105	4
Hap1	12.5087	0.847706	4
Hap3	12.5157	0.591393	4
Hap4	12.5486	0.586975	4
HapH	13.0512	0.438109	4
HapT	13.5962	0.460246	4
HapK	13.6604	0.502599	4
HapI	14.1114	0.511352	4
Hap2	14.2911	0.545742	4
HapF	14.6446	0.737449	4
Hap6	15.1151	0.449173	4
HapX	15.5724	0.733881	4
HapW	15.9538	0.808676	4
HapZ	16.0158	0.670342	4
HapY	16.5064	0.642161	4
Hap5	19.841	1.36714	4
HapP	14.0791	0.982932	4
HapQ	14.684	0.634662	4
Hap10	15.4731	0.785705	4
HapV	17.9569	0.633438	4
Hap9	19.3427	0.988975	4
Hap8	22.3174	0.688412	4
HapO	22.3202	1.04109	4
HapS	24.147	1.02436	4
Hap7	24.9723	1.21948	4
HapR	27.8285	1.00103	4
HapU	29.8528	0.76126	4

## Sheet: Fig 2C
Fig. 2C: Parasite susceptibility profiles for chloroquine, mono-desethylamodiaquine, ferroquine, piperaquine, atovaquone, lumefantrine and dihydroartemisinin tested against Dd2Dd2crt, Dd2Dd2crt+N246H, Dd2GB4crt and Dd2GB4crt+N246H
Chloroquine (CQ) IC50					Atovaquone (ATQ) IC50
Dd2Dd2crt	Dd2Dd2crt+N246H	Dd2GB4crt	Dd2GB4crt+N246H		Dd2Dd2crt	Dd2Dd2crt+N246H	Dd2GB4crt	Dd2GB4crt+N246H
114.4	13.52	84.4	9.2		9.568	5.227	4.05	1.94
87.63	6.313	78.13	6.1		4.456	2.902	3.13	3.83
104.8	15.41	91.7	6.5		4.473	5.409	2.18	2.98
107.1	8.259	65.1	7.1		5.453	6.011	4.31	2.43
Mono-desethylamodiaquine (monoDEAQ) IC50					Lumefantrine (LMF) IC50
Dd2Dd2crt	Dd2Dd2crt+N246H	Dd2GB4crt	Dd2GB4crt+N246H		Dd2Dd2crt	Dd2Dd2crt+N246H	Dd2GB4crt	Dd2GB4crt+N246H
50.23	8.395	41.74	6.1		2.259	2.847	1.13	3.15
31.01	5.701	29.74	8		2.456	2.102	2.39	2.4
61.78	8.09	49.45	4.4		1.73	2.409	1.64	1.8
45.25	8.277	27.76	5.34		3.453	3.011	2.5	1.99
30.81	7.96	35.63	4.23
Ferroquine (FQ) IC50					Dihydroartemisinin (DHA) IC50
Dd2Dd2crt	Dd2Dd2crt+N246H	Dd2GB4crt	Dd2GB4crt+N246H		Dd2Dd2crt	Dd2Dd2crt+N246H	Dd2GB4crt	Dd2GB4crt+N246H
16.33	4.85	26.34	7.56		2.145	3.409	2.74	2.24
16.61	5.64	18.95	8.2		3.023	2.722	1.75	2.03
19.81	8.074	22.38	5.074		2.62	2.927	2.4	1.5
21	7.724	16.76	8.524		2.453	2.811	1.83	1.14
Piperaquine (PPQ) IC50
Dd2Dd2crt	Dd2Dd2crt+N246H	Dd2GB4crt	Dd2GB4crt+N246H
10.47	2.25	12.75	4.01
14.661	4.06	8	3.04
11.981	3.74	7.47	2.54
10.692	4.724	9.53	2.13

## Sheet: Fig 2D and 2E
Fig 2D and E: Uptake of (D) 100 nM [3H]CQ and (E) [3H]PPQ in proteoliposomes containing (D) 7G87G8crt or (E) 7G87G8+F145Icrt variants normalized to control liposomes
		7G87G8crt
[3H]-CQ uptake (%)
No drug	Piperaquine (PPQ)	ZY19489	Pyrimethamine (PYR)	Atovaquone (ATQ)
100.758	64.202		43.73	34.523
99.242	-1.329		140.077	150.258
145.643	59.081		72.416	87.503
54.357	7.724		151.586	152.196
93.012	36.627		91.446	93.012
106.988	4.699		105.301	110.843
72.049	8.973	9.134
127.951	38.105	4.687
64.38	31.784	30.244
168.074	9.711	61.728
67.546	56.852	52.146
71.809	8.702	14.277
128.191	29	23.723
		7G87G8+F145Icrt
[3H]-CQ uptake (%)
No drug	Piperaquine (PPQ)	ZY19489	Pyrimethamine (PYR)	Atovaquone (ATQ)
105.155	7.141		110.301	123.817
94.845	17.543		78.472	52.779
107.363	8.621		102.547	111.426
92.637	6.54		92.637	96.977
85.393	33.293		114.804	125.713
114.607	23.03		73.219	80.473
67.078	55.534	-23.353
132.922	41.472	14.366
79.197	-15.891	30.096
74.627	73.373	1.339
146.176	-23.859	29.368
50.059	2.731	32.014
149.941	65.888	65.888

## Sheet: Fig 3B
Fig. 3B: In vitro growth characteristics of PfCRT N246H mutant lines and their isogenic parents.
	All Day-0 bioreps			All Day-3 bioreps			All Day-4 bioreps			All Day-6 bioreps			All Day-8 bioreps			All Day-10 bioreps			All Day-12 bioreps			All Day-14 bioreps			All Day-16 bioreps
Raw data	D-0 R1	D-0 R2	D-0 R3	D-3 R1	D-3 R2	D-3 R3	D-4 R1	D-4 R2	D-4 R3	D-6 R1	D-6 R2	D-6 R3	D-8 R1	D-8 R2	D-8 R3	D-10 R1	D-10 R2	D-10 R3	D-12 R1	D-12 R2	D-12 R3	D-14 R1	D-14 R2	D-14 R3	D-16 R1	D-16 R2	D-16 R3
Dd2Dd2	0.2	0.2	0.2	1.05	0.95	1.02	7.46	7.62	7.53	1.64	1.55	1.68	4.15	3.94	4.56	1.41	1.6	1.6	7.89	8.17	8.86	1.11	1.18	1.21	8.97	9.33	9.64
Dd2Dd2 N246H	0.2	0.2	0.2	0.4	0.27	0.29	0.85	0.78	0.95	0.3	0.26	0.27	0.33	0.28	0.33	0.15	0.08	0.11	0.15	0.17	0.19	0.09	0.08	0.13	0.62	0.62	0.72
Dd2GB4	0.2	0.2	0.2	1.39	1.36	1.1	9.08	9.51	9.53	1.25	1.18	1.33	4	3.82	3.68	1.22	1.21	1.26	6.52	6.44	6.83	1.15	1.18	1.16	8.97	10.2	8.85
Dd2GB4 N246H	0.2	0.2	0.2	0.53	0.52	0.41	0.61	0.54	0.6	0.46	0.42	0.37	0.4	0.33	0.36	0.18	0.14	0.21	0.3	0.26	0.22	0.34	0.25	0.28	0.81	1.09	1.26
Dd2FCB	0.2	0.2	0.2	2.04	2.22	1.4	11	12.11	4.73	2.29	1.36	2	10.5	12.2	9.6	2.24	2.21	1.3	10.08	13.75	9.81	1.44	1.21	2.01	10.6	11.35	10.3
Dd2FCB N246H	0.2	0.2	0.2	1.56	1.06	0.95	1.79	1.85	1.19	0.51	0.43	0.69	2.19	1.87	1.45	0.62	0.55	0.47	1.4	1.37	1.34	0.41	0.41	0.6	1.24	1.89	1.87
Total number of parasites
Dd2Dd2	800000	800000	800000	4200000	3800000	4080000	29840000	30480000	30120000	242720000	235600000	255360000	1.66e+07	15760000	1.824e+07	118440000	128000000	147200000	31560000	32680000	35440000	1.7316e+08	193520000	212960000	3.588e+07	37320000	38560000
Dd2Dd2 N246H	800000	800000	800000	1600000	1080000	1.16e+06	3400000	3120000	3800000	4800000	4160000	5400000	1320000	1.12e+06	1320000	1200000	448000	704000	600000	680000	760000	360000	320000	520000	2480000	2480000	2880000
Dd2GB4	800000	800000	800000	5560000	5440000	4.4e+06	36320000	38040000	3.812e+07	225000000	226560000	255360000	16000000	15280000	14720000	97600000	91960000	90720000	26080000	25760000	27320000	1.518e+08	151040000	1.5776e+08	3.588e+07	4.08e+07	35400000
Dd2GB4 N246H	800000	800000	800000	2120000	2080000	1640000	2440000	2160000	2400000	5520000	5040000	4440000	1600000	1320000	1440000	1440000	952000	1512000	1200000	1040000	880000	1360000	1000000	1.12e+06	3240000	4.36e+06	5040000
Dd2FCB	800000	800000	800000	8160000	8.88e+06	5600000	44000000	48440000	1.892e+07	503800000	331840000	192000000	42000000	48800000	38400000	4.6592e+08	539240000	249600000	40320000	55000000	39240000	288000000	333960000	3.9396e+08	42400000	45400000	4.12e+07
Dd2FCB N246H	800000	800000	800000	6240000	4240000	3800000	7160000	7400000	4760000	18360000	15480000	16560000	8760000	7480000	5800000	27280000	1.98e+07	13160000	5600000	5480000	5.36e+06	1640000	11480000	2400000	4960000	7560000	7480000
Parasite multiplication rate per 48-hr cycle
	D-0 R1	D-0 R2	D-0 R3				D-4 R1	D-4 R2	D-4 R3	mean	SEM		D-8 R1	D-8 R2	D-8 R3	mean	SEM		D-12 R1	D-12 R2	D-12 R3	mean	SEM		D-16 R1	D-16 R2	D-16 R3	mean	SEM
Dd2Dd2	0	0	0				6.10737	6.17252	6.13596	6.13862	0.0188533		4.55522	4.43847	4.77493	4.58954	0.0986339		6.28092	6.3914	6.65582	6.44272	0.111225		6.69701	6.83008	6.94262	6.82324	0.0709833
Dd2Dd2 N246H	0	0	0				2.06155	1.97484	2.17945	2.07195	0.0592934		1.28452	1.18322	1.28452	1.25075	0.0337691		0.866025	0.921954	0.974679	0.920886	0.0313703		1.76068	1.76068	1.89737	1.80624	0.0455616
Dd2GB4	0	0	0				6.73795	6.89565	6.9029	6.8455	0.0538147		4.47214	4.37035	4.28952	4.37734	0.0528316		5.70964	5.6745	5.8438	5.74265	0.0515829		6.69701	7.14143	6.65207	6.83017	0.156169
Dd2GB4 N246H	0	0	0				1.74642	1.64317	1.73205	1.70721	0.0322911		1.41421	1.28452	1.34164	1.34679	0.0375269		1.22474	1.14018	1.04881	1.13791	0.050801		2.01246	2.33452	2.50998	2.28565	0.145685
Dd2FCB	0	0	0				7.4162	7.78139	4.86313	6.6869	0.917962		7.24569	7.81025	6.9282	7.32805	0.257933		7.0993	8.29156	7.00357	7.46481	0.414299		7.28011	7.53326	7.17635	7.32991	0.105997
Dd2FCB N246H	0	0	0				2.99166	3.04138	2.43926	2.8241	0.192953		3.30908	3.05778	2.69258	3.01981	0.178977		2.64575	2.61725	2.58844	2.61715	0.0165456		2.48998	3.07409	3.05778	2.87395	0.192041
per day	mean PMR	SEM PRM		prop of Dd2	fitness cost	SEM				prop of Dd2	fitness cost					prop of Dd2						prop of Dd2						prop of Dd2
Dd2Dd2	5.99853	0.490096		1	0	0				1						1						1						1.11153
Dd2Dd2 N246H	1.51246	0.261053		0.252138	0.747862	0.130903				0.337527						0.272523						0.142935						0.294243
Dd2GB4	5.94891	0.584015		0.991729	0.00827102	0.509114				1.11515						0.953764						0.89134						1.11266
Dd2GB4 N246H	1.61939	0.251289		0.269965	0.730035	0.140065				0.278111						0.293448						0.17662						0.37234
Dd2FCB	7.20242	0.174795		1.2007	-0.200697	0.629839				1.08932						1.59668						1.15864						1.19406
Dd2FCB N246H	2.83375	0.0832895		0.472408	0.527592	0.249053				0.460055						0.657977						0.406218						0.468175
								average across bioreps		Prop of isogenic comparator	Mean Fitness cost as proportion of isogenic comparator	SEM Fitness cost as proportion of isogenic comparator												PROPORTION OF DD2_DD2						Proportion of Dd2_Dd2 across bioreps
per biorep	R1 mean	R1 SEM	R2 mean	R2 SEM	R3 mean	R3 SEM		mean	SEM															R1 mean	R1 SEM	R2 mean	R2 SEM	R3 mean	R3 SEM	Mean	SEM
Dd2Dd2	5.91013	0.468274	5.95812	0.524671	6.12734	0.480716		5.99853	0.0658764															1		1		1		1	0
Dd2Dd2 N246H	1.4932	0.263228	1.46017	0.245217	1.584	0.27594		1.51246	0.0370217	0.252138	0.747862													0.25265		0.245073		0.258514		0.252079	0.00389071
Dd2GB4	5.90419	0.533257	6.02048	0.636727	5.92207	0.589227		5.94891	0.0361558															0.998994		1.01047		0.9665		0.991987	0.0131669
Dd2GB4 N246H	1.59946	0.174856	1.6006	0.266513	1.65812	0.316564		1.61939	0.0193664	0.272217	0.727783													0.27063		0.268641		0.27061		0.269961	0.000659645
Dd2FCB	7.26032	0.065085	7.85411	0.158514	6.49281	0.545706		7.20242	0.394039															1.22845		1.31822		1.05965		1.20211	0.0757974
Dd2FCB N246H	2.85912	0.182989	2.94762	0.110326	2.69451	0.131773		2.83375	0.0741588	0.393445	0.606555													0.483765		0.494724		0.439753		0.472747	0.0167978
													unpaired t tests w Welch's correction
Fitness cost as %	R1 mean		R2 mean		R3 mean		mean across bioreps	SEM across bioreps					** compared to Dd2_Dd2	Dd2Dd2
														Dd2Dd2 N246H	<0.0001	****	Dd2_Dd2+N246H vs Dd2_Dd2
Dd2Dd2 N246H / Dd2Dd2	0.74735		0.754927		0.741486		0.747921	0.00389071						Dd2GB4
														Dd2GB4 N246H	<0.0001	****	Dd2_GB4+N246H vs Dd2_GB4
Dd2GB4 N246H / Dd2GB4	0.729097		0.734141		0.72001		0.72775	0.00413462						Dd2FCB
														Dd2FCB N246H	0.0064	**	Dd2_FCB+N246H vs Dd2_FCB
Dd2FCB N246H / Dd2FCB	0.6062		0.624703		0.585		0.605301	0.01147
Cumulative parasite numbers
Dd2Dd2	800000	800000	800000	5000000	4600000	4880000	34840000	35080000	35000000	277560000	270680000	290360000	294160000	286440000	308600000	412600000	414440000	455800000	444160000	447120000	491240000	617320000	640640000	704200000	653200000	677960000	742760000
Dd2Dd2 N246H	800000	800000	800000	2400000	1880000	1.96e+06	5800000	5000000	5760000	10600000	9160000	11160000	11920000	10280000	12480000	13120000	10728000	13184000	13720000	11408000	13944000	14080000	11728000	14464000	16560000	14208000	17344000
Dd2GB4	800000	800000	800000	6360000	6240000	5.2e+06	42680000	44280000	4.332e+07	267680000	270840000	298680000	283680000	286120000	313400000	381280000	378080000	404120000	407360000	403840000	431440000	559160000	554880000	589200000	595040000	595680000	624600000
Dd2GB4 N246H	800000	800000	800000	2920000	2880000	2440000	5360000	5040000	4840000	10880000	10080000	9280000	12480000	11400000	10720000	13920000	12352000	12232000	15120000	13392000	13112000	16480000	14392000	14232000	19720000	18752000	19272000
Dd2FCB	800000	800000	800000	8960000	9.68e+06	6400000	52960000	58120000	2.532e+07	556760000	389960000	217320000	598760000	438760000	255720000	1.06468e+09	978000000	505320000	1105000000	1033000000	544560000	1393000000	1366960000	938520000	1435400000	1412360000	979720000
Dd2FCB N246H	800000	800000	800000	7040000	5040000	4600000	14200000	12440000	9360000	32560000	27920000	25920000	41320000	35400000	31720000	68600000	55200000	44880000	74200000	60680000	50240000	75840000	72160000	52640000	80800000	79720000	60120000
		Day-0			Day-3			Day-4			Day-6			Day-8			Day-10			Day-12			Day-14			Day-16
Dd2Dd2		800000			4.82667e+06			3.49733e+07			2.79533e+08			296400000			4.27613e+08			460840000			6.54053e+08			6.91307e+08
Dd2Dd2 N246H		800000			2080000			5520000			1.03067e+07			11560000			12344000			13024000			13424000			1.60373e+07
Dd2GB4		800000			5.93333e+06			4.34267e+07			2.79067e+08			294400000			3.87827e+08			4.14213e+08			5.67747e+08			6.05107e+08
Dd2GB4 N246H		800000			2.74667e+06			5080000			10080000			1.15333e+07			1.28347e+07			1.38747e+07			1.50347e+07			19248000
Dd2FCB		800000			8.34667e+06			4.54667e+07			3.88013e+08			431080000			8.49333e+08			8.94187e+08			1.23283e+09			1.27583e+09
Dd2FCB N246H		800000			5560000			12000000			28800000			3.61467e+07			5.62267e+07			6.17067e+07			66880000			7.35467e+07
Dd2	800000	4.82667e+06	3.49733e+07	2.79533e+08	296400000	4.27613e+08	460840000	6.54053e+08	6.91307e+08
Dd2 N246H	800000	2080000	5520000	1.03067e+07	11560000	12344000	13024000	13424000	1.60373e+07
GB4	800000	5.93333e+06	4.34267e+07	2.79067e+08	294400000	3.87827e+08	4.14213e+08	5.67747e+08	6.05107e+08
GB4 N246H	800000	2.74667e+06	5080000	10080000	1.15333e+07	1.28347e+07	1.38747e+07	1.50347e+07	19248000
FCB	800000	8.34667e+06	4.54667e+07	3.88013e+08	431080000	8.49333e+08	8.94187e+08	1.23283e+09	1.27583e+09
FCB N246H	800000	5560000	12000000	28800000	3.61467e+07	5.62267e+07	6.17067e+07	66880000	7.35467e+07

## Sheet: Fig 3C
Fig. 3C: In vitro 72-hour activity of ZY19489 against naturally occurring or drug-selected contemporary pfcrt and pfmdr1 alleles.
ZY19489 IC50 (nM)
Dd2Dd2crt	Dd2GCO3crt	Dd2T93Scrt	Dd2H97Ycrt	Dd2F145Icrt	Dd2I218Fcrt	Dd2M343Lcrt	Dd2G353Vcrt		7G87G8crt	7G8C350Rcrt
9.15	6.23	9.34	10.33	10.01	6.74	7.54	15.64		15.25	11.98
11.3	5.58	7.85	6.46	10.16	7.96	10.59	14.07		14.15	15.14
11.81	7.24	11.22	11.22	11.22	9.45	9.45	11.32		11.81	14.67
8.58	9.28	9.58	9.58	14.58	9.19	10.19	13.72		13.21	14.28
ZY19489 IC50 (nM)
Cam3.II	Cam3.II784Lmdr1		Dd2B2	Dd2F1072Lmdr1	Dd2S1075Imdr1		NF10	NF10A750Tmdr1		NF54	NF54M841I+M924Imdr1
17.39	20.17		9.45	35.02	31.75		21.8	17.46		8.35	11.71
15.42	18.11		11.13	30.32	34.56		16.34	23.88		7.45	9.46
18.31	13.56		7.56	26.45	27.12		17.38	16.44		7.45	8.22
12.48	16.12		12.51	31	29.67		20.33	15.98		9.87	10.38
			10.45	33.67	24.78

## Sheet: Fig 4A
Fig 4A: Stage-specificity profile of ZY19489 against synchronized 3D7 rings (blue), trophozoites (red) and schizonts (green) exposed to drug for 12 hours before drug wash-off.
ZY19489 IC50
	Synchronized 3D7 (12 hrs incubation)
72hrs	Rings	Trophs	Schizonts
18.1	14.99	94.51	24.19
14.7	15.3	87.35	38.51
15.4	13.94	98.81	30.65
17.6	14.66	75.99	43.78
15.7	19.45	71.56	30.84
17.4	13.39	84.99	29.37

## Sheet: Fig 4B
Fig 4B: Metabolites associated with synchronized 3D7 and Dd2 trophozoites following treatment with 10× ZY19489 for 2.5 hours.
Dd2
Metabolite ID	Atovaquone	ZY19489
1_3-Bisphosphoglyceric acid	-0.327192	-0.0962832
2-Hydroxy-2-methylbutanedioic acid	-0.470774	-0.0225517
3-phosphoglycerate	-0.344112	-0.0435644
3-phospho-serine	-0.217237	-0.48646
4-aminobutyrate	0.271966	0.171764
4-phosphopantetheine	-0.434017	-0.513795
4-phosphopantothenate	-0.397367	0.000170333
4-Pyridoxic acid	-0.189796	-0.184345
6-phospho-D-gluconate	0.6896	-0.117184
acetyl-aspartate	-0.337621	-0.127885
acetyl-CoA	-0.756962	-0.0133923
Acetyllysine	-0.24906	-2.48811
acetylphosphate	-0.770402	-0.2035
aconitate	-0.859078	-0.105458
ADP-D-glucose	-0.168995	-0.0639552
a-ketoglutarate	-0.375602	-0.0879965
alanine/sarcosine	-0.252031	-1.2736
arginine	0.359011	-0.100898
asparagine	0.0899709	0.0195233
aspartate	-1.18639	-0.131954
cCMP	-0.248854	0.143338
CDP	-0.142191	0.139736
CDP-choline	-0.106422	-0.261216
CDP-ethanolamine	-0.33252	-0.00934955
cGMP	-0.331146	-2.99724
Citraconic acid	-0.520956	-0.13023
citrate/isocitrate	-0.956583	-0.35478
CMP	0.201284	-0.00563269
coenzyme A	-0.334803	-0.352787
creatine	-0.421133	0.0944554
CTP	-0.363135	0.104255
cyclic-AMP	-0.158049	-0.233313
cytidine	-0.0105426	0.0983558
DAL	-1.01137	-2.73744
dAMP	-0.502931	-0.156926
dATP	-0.328207	-0.0474575
dCDP	0.0598055	-0.165681
dCMP	-0.0900833	-0.198824
dCTP	-0.240922	0.0218238
Decanoyl-CoA	0.313897	-0.143215
D-erythrose-4-phosphate	0.85671	0.183686
dGDP/ADP	-0.0296005	-0.0062247
D-gluconate	-0.20421	-0.151713
D-glucosamine-1/6-phosphate	-1.13961	-0.351805
dGMP/AMP	0.134806	-0.00381841
dGTP/ATP	-0.206874	-0.093935
dihydroorotate	5.66236	-0.370795
dihydroxy-acetone-phosphate	-0.0850794	0.0128931
DLH	-0.459848	-3.12934
DL-Pipecolic Acid	-0.146048	-1.34772
DLS	-0.463465	-2.88791
D-sedoheptulose-1/7-phosphate	0.357585	0.0696862
dTDP	-0.565026	-0.0658033
dTMP	-0.0109478	-0.189698
dTTP	-0.727424	-0.0829315
dUMP	-3.83443	1.76422
FAD	-0.0840997	-0.118443
FMN	-0.677297	-0.0179895
folate	-0.223511	-0.211833
fructose-1-6-bisphosphate	-0.318347	-0.0302991
fumarate	1.254	-0.0155474
GDP	-0.028283	0.00240464
glucono-lactone	-0.394607	-0.177167
glucose-1-phosphate	0.0391933	-0.0760429
glutamate	-0.0162561	-0.014039
glutamine	0.215909	0.0342078
glutathione	-0.724326	-0.648552
glutathione disulfide	-0.189182	-0.135096
GMP	0.095028	-0.0286896
GTP	-0.0315372	0.0026338
guanine	0.0772927	-0.00966583
Hexose	-0.022501	-0.143491
hexose-phosphate	-0.195344	0.0102351
histidine	-0.0452347	-0.30088
HVDD	-0.524396	-2.8921
hydroxyproline/Aminolevulinate	-0.0480327	0.0426537
hypoxanthine	-0.127387	-0.145093
IMP	-0.228977	-0.134629
indole	-0.143714	-0.242168
isoleucine	-0.105031	-0.117556
isovaleryl/2-methylbutyryl-CoA	-1.2656	-0.0693124
lactate	0.524543	0.65544
L-arginino-succinate	0.357247	0.307777
LD	0.0233772	-0.451622
leucine	-0.0189401	-0.0991382
lysine	0.44607	-1.17457
malate	0.937471	-0.0131649
maleic acid	0.931473	-0.0157432
methionine	-0.0509766	-0.136935
myo-inositol	-0.257492	-0.134899
Myristoyl/tetradecanoyl-CoA	-0.339173	0.143532
N-acetyl-glucosamine-1/6-phosphate	-0.0201676	-0.133787
N-acetyl-glutamate	-0.404012	-0.125066
N-acetyl-glutamine	-0.107023	0.327645
N-Acetyl-L-alanine	-0.171982	-0.220293
N-acetyl-L-ornithine	-0.257525	-2.43303
NAD+	-0.284842	-0.113644
NADH	0.549067	-0.0752842
NADP+	-0.202026	-0.160159
NADPH	-0.252772	-0.0369605
N-carbamoyl-L-aspartate	5.50001	-0.531436
nicotinate	0.127286	0.146788
Nicotinic acid mononucleotide	-0.302869	-0.0728315
Octulose Bisphosphate	-0.168191	0.0681639
ornithine	0.0410089	-0.0706443
PD	-0.304007	-1.96935
PE	-0.394036	-2.60819
PEE	-0.454965	-2.50102
PEEK	-0.501923	-2.40204
phenylalanine	-0.113457	-0.139564
phosphoenolpyruvate	-0.526029	-0.0435138
proline	0.0594678	-0.474056
PTT	-0.45035	-3.70812
PVNF	-0.507176	-3.00003
pyridoxine	-0.149595	-0.189172
Pyroglutamic acid	-0.145292	-0.129727
Pyrophosphate	0.0457471	0.106764
riboflavin	-0.356195	-0.153643
ribose	-0.0438105	-0.158696
Ribose-5-phosphate	-0.083426	-0.226544
ribose-phosphate	-0.0611218	-0.15818
ribulose-5-phosphate	-0.271765	-0.112339
S-adenosyl-L-homocysteine	0.208676	0.214675
SD	-0.527684	-1.92767
SDL	-0.46442	-3.42253
Sedoheptulose bisphosphate	0.00216986	0.0280912
serine	0.114145	-0.014519
S-methyl-5'-thioadenosine	-0.0968034	-0.198318
sn-glycerol-3-phosphate	0.452492	-0.116315
succinate/Methylmalonic acid	0.162865	-0.135593
taurine	-0.697263	-0.141967
thiamine	-0.212382	-0.157038
Thiamine pyrophosphate	-0.0201897	0.00540754
threonine/homoserine	-0.034378	-0.127109
tryptophan	-0.166534	-0.167034
tyrosine	-0.111278	-0.157128
UDP	-0.31959	0.0326866
UDP-D-glucose	-0.214029	-0.0169735
UDP-D-glucuronate	-0.220416	-0.141365
UDP-N-acetyl-glucosamine	-0.218906	-0.0745718
UMP	-0.258858	-0.0249729
uridine	0.111382	0.409804
UTP	-0.568046	-0.000546272
valine	0.211161	0.0147759
VD	-0.382181	-1.85236
VDPVNF	-0.592325	-2.48572
xanthosine	-0.878817	0.0717766
xanthosine-5-phosphate	-0.286991	-0.0486932
3D7
Metabolite ID	Atovaquone	ZY19489
2_3-Diphosphoglyceric acid	-0.095067	-0.322623
2-dehydro-D-gluconate	-0.0558065	0.0707783
3-phosphoglycerate	-0.142694	-0.0290503
3-phospho-serine	-0.117703	-0.312436
4-aminobutyrate	-0.101172	-0.0737942
4-phosphopantetheine	-0.0486229	-0.207921
4-phosphopantothenate	-0.4316	-0.0820553
4-Pyridoxic acid	-0.399205	-0.310374
5-phosphoribosyl-1-pyrophosphate	-0.501791	-0.0985735
6-phospho-D-gluconate	-0.0786967	-0.187621
acetyl-aspartate	-0.346921	-0.0152615
acetyl-CoA	-0.516528	-0.205597
acetylphosphate	0.332547	0.0575716
aconitate	-0.885895	0.00695703
ADP-D-glucose	-0.154687	-0.179431
a-ketoglutarate	-0.200956	0.0548163
alanine/sarcosine	-0.483133	-0.161356
arginine	-0.0164529	0.129871
asparagine	-0.119794	0.089465
aspartate	-0.799609	-0.0146561
CDP	-0.486626	0.390912
CDP-choline	-0.100058	-0.172009
CDP-ethanolamine	-0.321784	-0.237214
citrate/isocitrate	-0.979756	0.0830823
CMP	0.0484287	0.0946012
coenzyme A	-0.321591	-0.334581
creatine	-0.682519	-0.286002
CTP	-0.766566	-0.137607
cyclic-AMP	-0.440231	-0.417606
cytidine	-0.056831	0.0819218
dAMP	0.194095	0.127701
dATP	0.271077	-0.286909
dCMP	0.169813	0.289957
dCTP	-0.373496	-0.120071
Decanoyl-CoA	0.0892392	0.30539
D-erythrose-4-phosphate	0.158914	-0.319694
dGDP/ADP	0.148714	0.109442
dGMP/AMP	0.144754	0.242734
dGTP/ATP	-0.0731067	-0.263369
dihydroorotate	4.62344	-0.556277
dihydroxy-acetone-phosphate	-0.0700091	-0.323573
DLH	-0.376881	-1.27314
D-sedoheptulose-1/7-phosphate	-0.0350267	-0.0600439
dTDP	-0.82079	0.34045
dTMP	0.250915	0.65978
dTTP	-1.32742	-0.192961
FAD	-0.0393652	-0.168022
FMN	-0.418667	-0.322857
folate	-0.114375	-0.0950758
fructose-1-6-bisphosphate	-0.162062	-0.0103314
fumarate	-0.0714428	0.178132
GDP	0.351796	0.186927
glucono-lactone	-0.229549	-0.110945
glucose-1-phosphate	-0.157572	-0.313556
glutamate	-0.00149782	-0.151895
glutamine	-0.197073	0.00149017
glutathione	-0.497732	-1.00042
glutathione disulfide	-0.249347	-0.314242
GMP	0.308948	-0.0372411
GTP	0.136414	-0.249535
guanine	0.0367873	0.106281
Hexose	-0.178217	-0.0410323
hexose-phosphate	-0.231669	-0.116081
histidine	-0.267191	-0.213633
HVDD	-0.615712	-1.16907
hydroxyproline/Aminolevulinate	-0.228688	-0.0147258
hypoxanthine	0.00140329	-0.127078
IDP	-0.245041	-0.015802
IDS	-0.49893	-1.22369
IMP	0.0209067	-0.189168
isoleucine	-0.23362	-0.00463171
L-arginino-succinate	0.224007	0.362349
LD	-0.305686	-1.01236
leucine	-0.19336	0.0351143
lysine	0.792896	-0.0403957
malate	-0.057494	-0.138373
maleic acid	-0.0418168	-0.129174
methionine	-0.0828641	0.0834566
myo-inositol	0.12284	0.63912
Myristoyl/tetradecanoyl-CoA	-0.259932	-0.443565
N-acetyl-glucosamine-1/6-phosphate	0.310362	-0.326227
N-acetyl-glutamate	-0.109025	-0.0997083
N-Acetyl-L-alanine	0.0348941	0.122387
NAD+	-0.0873574	-0.167259
NADH	-0.182831	-0.228803
NADP+	-0.201867	-0.201675
NADPH	-0.428545	-0.322008
N-carbamoyl-L-aspartate	3.83068	-0.396654
nicotinate	0.160946	0.0067322
Nicotinic acid mononucleotide	-0.161155	-0.226426
Octulose 8/1P	-0.743684	-0.470188
Octulose Bisphosphate	-0.257256	0.324747
PD	-0.0288141	-0.564692
PE	-0.0968155	-0.570133
PEE	-0.514749	-0.486719
PEEK	-0.559415	-0.672177
phenylalanine	0.0233486	-0.0236997
phosphoenolpyruvate	-0.105511	-0.106958
PVNF	-0.669222	-1.52009
pyridoxine	-0.695428	0.0237418
Pyroglutamic acid	0.0421118	-0.0951229
Pyrophosphate	-0.237539	-0.242971
riboflavin	0.0613234	-0.088587
ribose	-0.328593	-0.0893572
Ribose-5-phosphate	-0.151014	-0.320328
ribose-phosphate	-0.202477	-0.190599
ribulose-5-phosphate	-0.0263064	-0.148486
S-adenosyl-L-homocysteine	-0.0198135	-0.0609877
SD	-0.468581	-0.70347
Sedoheptulose bisphosphate	-0.183165	0.468481
serine	-0.153276	-0.0647314
SID	-0.751142	-0.496371
sn-glycerol-3-phosphate	0.0798906	-0.258393
succinate/Methylmalonic acid	-0.677674	-0.198033
succinyl-CoA/methylmalonyl-CoA	-0.561347	-0.131322
thiamine	-0.135903	-0.194685
Thiamine pyrophosphate	-0.115995	-0.172201
threonine/homoserine	-0.28622	-0.223827
tryptophan	-0.0197712	-0.123428
tyrosine	-0.137823	-0.048785
UDP	-1.12182	0.258267
UDP-D-glucose	-0.149565	-0.100476
UDP-D-glucuronate	-0.135979	-0.130173
UDP-N-acetyl-glucosamine	-0.307542	-0.133348
UMP	-0.523639	0.052344
UTP	-1.64849	-0.282128
valine	-0.315322	-0.506671
VD	-0.283888	-0.149174
VDPVNF	-0.691409	-1.59656
xanthosine-5-phosphate	-0.236272	0.0646462

[truncated: 19 more sheets: Fig 4C, Fig 4D, Fig 4F, Fig 4I, Fig 4G, Table 1, Fig S1B and S1C, Fig S8, Fig S10, Fig S11, Table S2, Table S3, Table S4, Table S5, Table S6, Table S7, Table S8, Table S11, Table S13]
